# Supplementary material for: The first representatives of the millipede family Glomeridellidae (Diplopoda, Glomerida) recorded from China and Indochina
Source: Zookeys. 2020 Jul 29;954:1–15. doi: 10.3897/zookeys.954.54694 (PMC7406547; doi:10.3897/zookeys.954.54694)
Supplement: XML Treatment for Tonkinomeris [file zookeys.954.54694-treatment1.xml]

<!DOCTYPE tp:taxon-treatment
  PUBLIC "-//TaxonX//DTD Taxonomic Treatment Publishing DTD v0 20100105//EN" "tax-treatment-NSO.dtd">
<tp:taxon-treatment xmlns:tp="http://www.plazi.org/taxpub"><tp:treatment-meta><kwd-group><label>Taxon classification</label><kwd><named-content xmlns:xlink="http://www.w3.org/1999/xlink" content-type="kingdom">Animalia</named-content></kwd><kwd><named-content xmlns:xlink="http://www.w3.org/1999/xlink" content-type="order">Glomerida</named-content></kwd><kwd><named-content xmlns:xlink="http://www.w3.org/1999/xlink" content-type="family">Glomeridellidae</named-content></kwd></kwd-group><mixed-citation publication-type="journal"><person-group><name><surname>Liu</surname><given-names>Weixin</given-names></name><name><surname>Golovatch</surname><given-names>Sergei</given-names></name></person-group><article-title>The first representatives of the millipede family <tp:taxon-name><tp:taxon-name-part taxon-name-part-type="family">Glomeridellidae</tp:taxon-name-part></tp:taxon-name> (<tp:taxon-name><tp:taxon-name-part taxon-name-part-type="class">Diplopoda</tp:taxon-name-part></tp:taxon-name>, <tp:taxon-name><tp:taxon-name-part taxon-name-part-type="order">Glomerida</tp:taxon-name-part></tp:taxon-name>) recorded from China and Indochina</article-title><source>Zookeys</source><day>29</day><month>7</month><year>2020</year><volume>954</volume><fpage>1</fpage><lpage>15</lpage><pub-id pub-id-type="doi">10.3897/zookeys.954.54694</pub-id></mixed-citation></tp:treatment-meta><tp:nomenclature><label>Genus</label><tp:taxon-name><object-id xmlns:xlink="http://www.w3.org/1999/xlink" content-type="arpha" xlink:type="simple">E4740B6B-BDEE-5964-9112-0A9EC6E4B114</object-id>
            <tp:taxon-name-part taxon-name-part-type="genus" reg="Tonkinomeris">Tonkinomeris</tp:taxon-name-part>
          </tp:taxon-name><tp:taxon-authority>Nguyen, Sierwald &amp; Marek, 2019</tp:taxon-authority></tp:nomenclature><tp:treatment-sec sec-type="type species" id="SECID0EEKAC"><title>Type species.</title><p><italic><tp:taxon-name><tp:taxon-name-part taxon-name-part-type="genus" reg="Tonkinomeris">Tonkinomeris</tp:taxon-name-part> <tp:taxon-name-part taxon-name-part-type="species" reg="napoensis">napoensis</tp:taxon-name-part></tp:taxon-name></italic> Nguyen, Sierwald &amp; Marek, 2019, from northern Vietnam, by original designation (<xref ref-type="bibr" rid="B15">Nguyen et al. 2019</xref>).</p><p>Other species included: <italic><tp:taxon-name><tp:taxon-name-part taxon-name-part-type="genus" reg="Tonkinomeris">T.</tp:taxon-name-part> <tp:taxon-name-part taxon-name-part-type="species" reg="huzhengkuni">huzhengkuni</tp:taxon-name-part></tp:taxon-name></italic> sp. nov., southern China.</p></tp:treatment-sec><tp:treatment-sec sec-type="New diagnosis" id="SECID0EGLAC"><title>New diagnosis.</title><p>A genus of <tp:taxon-name><tp:taxon-name-part taxon-name-part-type="family">Glomeridellidae</tp:taxon-name-part></tp:taxon-name> with the caudal margins of several ♂ tergites sometimes modified into small lobes drawn posteriad into small lobes; the caudal margin of the ♂ pygidium is clearly emarginate centrally; the anterior telopods are flattened sagittally, somewhat incrassate, with evident mesal outgrowths on either T3 alone or both T2 and T3; posterior telopods with a trichotele (sometimes rudimentary) on T1, each of T2 and T3 with a caudal process and both forming a rather indistinct apical pincer.</p></tp:treatment-sec><ref-list><ref id="B15"><mixed-citation xmlns:xlink="http://www.w3.org/1999/xlink" xlink:type="simple"><person-group><name name-style="western"><surname>Nguyen</surname><given-names>AD</given-names></name><name name-style="western"><surname>Sierwald</surname><given-names>P</given-names></name><name name-style="western"><surname>Marek</surname><given-names>PE</given-names></name></person-group> (<year>2019</year>) <article-title>The pill millipedes of Vietnam: a key to genera and descriptions of five new species (<tp:taxon-name><tp:taxon-name-part taxon-name-part-type="class">Diplopoda</tp:taxon-name-part></tp:taxon-name>: <tp:taxon-name><tp:taxon-name-part taxon-name-part-type="order">Glomerida</tp:taxon-name-part></tp:taxon-name>: <tp:taxon-name><tp:taxon-name-part taxon-name-part-type="family">Glomeridae</tp:taxon-name-part></tp:taxon-name>).</article-title><source>Raffles Bulletin of Zoology</source><volume>67</volume>: <fpage>260</fpage>–<lpage>297</lpage>. <ext-link xlink:type="simple" ext-link-type="uri" xlink:href="https://lkcnhm.nus.edu.sg/app/uploads/2018/11/RBZ-2019-0020.pdf">https://lkcnhm.nus.edu.sg/app/uploads/2018/11/RBZ-2019-0020.pdf</ext-link></mixed-citation></ref></ref-list></tp:taxon-treatment>
