# Supplementary material for: The first representatives of the millipede family Glomeridellidae (Diplopoda, Glomerida) recorded from China and Indochina
Source: Zookeys. 2020 Jul 29;954:1–15. doi: 10.3897/zookeys.954.54694 (PMC7406547; doi:10.3897/zookeys.954.54694)
Supplement: XML Treatment for Tonkinomeris huzhengkuni [file zookeys.954.54694-treatment2.xml]

<!DOCTYPE tp:taxon-treatment
  PUBLIC "-//TaxonX//DTD Taxonomic Treatment Publishing DTD v0 20100105//EN" "tax-treatment-NSO.dtd">
<tp:taxon-treatment xmlns:tp="http://www.plazi.org/taxpub"><tp:treatment-meta><kwd-group><label>Taxon classification</label><kwd><named-content xmlns:xlink="http://www.w3.org/1999/xlink" content-type="kingdom">Animalia</named-content></kwd><kwd><named-content xmlns:xlink="http://www.w3.org/1999/xlink" content-type="order">Glomerida</named-content></kwd><kwd><named-content xmlns:xlink="http://www.w3.org/1999/xlink" content-type="family">Glomeridellidae</named-content></kwd></kwd-group><mixed-citation publication-type="journal"><person-group><name><surname>Liu</surname><given-names>Weixin</given-names></name><name><surname>Golovatch</surname><given-names>Sergei</given-names></name></person-group><article-title>The first representatives of the millipede family <tp:taxon-name><tp:taxon-name-part taxon-name-part-type="family">Glomeridellidae</tp:taxon-name-part></tp:taxon-name> (<tp:taxon-name><tp:taxon-name-part taxon-name-part-type="class">Diplopoda</tp:taxon-name-part></tp:taxon-name>, <tp:taxon-name><tp:taxon-name-part taxon-name-part-type="order">Glomerida</tp:taxon-name-part></tp:taxon-name>) recorded from China and Indochina</article-title><source>Zookeys</source><day>29</day><month>7</month><year>2020</year><volume>954</volume><fpage>1</fpage><lpage>15</lpage><pub-id pub-id-type="doi">10.3897/zookeys.954.54694</pub-id></mixed-citation></tp:treatment-meta><tp:nomenclature><tp:taxon-name><object-id xmlns:xlink="http://www.w3.org/1999/xlink" content-type="arpha" xlink:type="simple">16A678F3-F491-5D5E-91AD-7BEC646B7C22</object-id>
            <tp:taxon-name-part taxon-name-part-type="genus" reg="Tonkinomeris">Tonkinomeris</tp:taxon-name-part>
            <tp:taxon-name-part taxon-name-part-type="species" reg="huzhengkuni">huzhengkuni</tp:taxon-name-part>
            <object-id xmlns:xlink="http://www.w3.org/1999/xlink" content-type="zoobank" xlink:type="simple">http://zoobank.org/41BF7A61-D9E7-4B81-9685-4D5AB8B7C071</object-id>
          </tp:taxon-name><tp:taxon-status xmlns:xlink="http://www.w3.org/1999/xlink" xlink:type="simple">sp. nov.</tp:taxon-status><xref ref-type="fig" rid="F1">Figures 1</xref><xref ref-type="fig" rid="F2">, 2</xref><xref ref-type="fig" rid="F3">, 3</xref></tp:nomenclature><tp:treatment-sec sec-type="Type material"><title>Type material.</title><p><bold><italic>Holotype</italic></bold>: ♂ (<named-content xmlns:xlink="http://www.w3.org/1999/xlink" content-type="dwc:institutional_code" xlink:type="simple">SCAU</named-content> TY01), China, Guizhou Province, Tongren City, Jiangkou County, Baishuidong Scenic Area, <named-content xmlns:xlink="http://www.w3.org/1999/xlink" content-type="dwc:verbatimCoordinates" xlink:type="simple"><named-content content-type="geo-json" specific-use="{&#34;type&#34;:&#34;Point&#34;,&#34;coordinates&#34;:[108.795223,27.652873]}" id="NCID0ETNAC" xlink:type="simple">27.652873N, 108.795223E</named-content></named-content>, 450 m a.s.l., 25.XI.2019, Zhengkun Hu leg. <bold><italic>Paratype</italic></bold>: 1 ♀ (<named-content xmlns:xlink="http://www.w3.org/1999/xlink" content-type="dwc:institutional_code" xlink:type="simple">SCAU</named-content> TY02), same data as for holotype.</p></tp:treatment-sec><tp:treatment-sec sec-type="Name" id="SECID0EAOAC"><title>Name.</title><p>Honours Mr Huzhengkun, the collector and a millipede fan. A noun in genitive case.</p></tp:treatment-sec><tp:treatment-sec sec-type="diagnosis" id="SECID0EFOAC"><title>Diagnosis.</title><p>Differs from <italic><tp:taxon-name><tp:taxon-name-part taxon-name-part-type="genus" reg="Tonkinomeris">T.</tp:taxon-name-part> <tp:taxon-name-part taxon-name-part-type="species" reg="napoensis">napoensis</tp:taxon-name-part></tp:taxon-name></italic> Nguyen, Sierwald &amp; Marek, 2019, the sole other species of the genus (<xref ref-type="bibr" rid="B15">Nguyen et al. 2019</xref>), by the larger body size (&gt; 11 mm vs 9.6 mm), the more numerous ommatidia (at least 6+1 vs 5+1), the glabrous, but caudomedially produced posterior margins of ♂ tergites 8–11 (vs unmodified in both sexes), the vivid, peculiar, sexually dimorphic colour pattern (vs even more vivid, but the same in both sexes), and some structural details of the telopods: the much higher central lobe and the much shorter horns of ♂ syncoxite 19 (vs the opposite), the shape and armament of both telopod pairs, the less strongly reduced, 4-segmented ♂ telopodites 17 (vs 2-segmented), etc. (see Discussion below).</p></tp:treatment-sec><tp:treatment-sec sec-type="description" id="SECID0E1OAC"><title>Description.</title><p>Body length of holotype ♂ ca 12.5 mm, width of thoracic shield ca 8.0 mm (broadest), height of thoracic shield ca 4.2 mm (highest). Body length of paratype ♀, 11.2 mm, width of thoracic shield ca 7.1 mm (broadest), height of thoracic shield ca 4.0 mm (highest). Coloration (Fig. <xref ref-type="fig" rid="F1">1</xref>): body rather uniformly blackish, but with slightly yellowish edges. Dorsal pattern marbled yellow-brownish: collum with a small, rounded, central spot anteriorly and a paramedian pair of larger, transversely ovoid, lateral spots (Fig. <xref ref-type="fig" rid="F1">1D</xref>); thoracic shield and tergites 3–11 each with a similar, but much larger pair of lateral spots and a yellowish, but slightly purplish, median, narrow, axial stripe. Anal shield (= pygidium) of ♂ without stripe (Figs <xref ref-type="fig" rid="F1">1F</xref>, <xref ref-type="fig" rid="F2">2D</xref>), but ♀ with a distinct, yellowish, median, triangular spot near caudal margin (Fig. <xref ref-type="fig" rid="F1">1C</xref>). Head largely dark brown, only labrum and Tömösváry’s organ lighter, grey-yellowish. Antennomeres 3–6 brownish, slightly purplish, remaining antennomeres light yellow-brown. Venter and podomeres 1 and 2 entirely light grey-yellowish, remaining podomeres dark brown, slightly purplish (Fig. <xref ref-type="fig" rid="F1">1B, D</xref>).</p><fig id="F1" position="float" orientation="portrait"><object-id xmlns:xlink="http://www.w3.org/1999/xlink" content-type="doi" xlink:type="simple">10.3897/zookeys.954.54694.figure1</object-id><object-id xmlns:xlink="http://www.w3.org/1999/xlink" content-type="arpha" xlink:type="simple">8BFAF45F-EA81-5D06-AFB0-961DE93DFE50</object-id><label>Figure 1.</label><caption><p>Habitus of <italic><tp:taxon-name><tp:taxon-name-part taxon-name-part-type="genus" reg="Tonkinomeris">Tonkinomeris</tp:taxon-name-part> <tp:taxon-name-part taxon-name-part-type="species" reg="huzhengkuni">huzhengkuni</tp:taxon-name-part></tp:taxon-name></italic> sp. nov. <bold>A</bold> Live coloration of ♂ holotype <bold>B, C</bold> body of ♀ paratype, ventral and dorsal views, respectively <bold>D–F</bold> body of ♂ holotype, ventral, lateral and dorsal views, respectively.</p></caption><graphic xmlns:xlink="http://www.w3.org/1999/xlink" xlink:href="zookeys-954-001-g001.jpg" position="float" orientation="portrait" xlink:type="simple" id="oo_437442.jpg"><uri content-type="original_file" xlink:type="simple">https://binary.pensoft.net/fig/437442</uri></graphic></fig><p><bold><italic>Head</italic></bold>: mandibles (Fig. <xref ref-type="fig" rid="F3">3B, C</xref>) equal in both sexes, each with a large external tooth and a smaller internal tooth, the latter with four cusps. Molar plate with a long membranous fringe and a groove. At least seven rows of pectinate lamellae and a scaly intermediate area. Gnathochilarium (Fig. <xref ref-type="fig" rid="F3">3A</xref>) equal in both sexes, unmodified, typical of <tp:taxon-name><tp:taxon-name-part taxon-name-part-type="order">Glomerida</tp:taxon-name-part></tp:taxon-name>. Left and right eyes asymmetrical, with 9+1/10+1 (♂) (Fig. <xref ref-type="fig" rid="F2">2A</xref>) or 8+1/6+1 (♀) (Fig. <xref ref-type="fig" rid="F1">1B</xref>) ommatidia. Tömösváry’s organ transversely oval, ca 1.6 times wider than long (Fig. <xref ref-type="fig" rid="F2">2A</xref>). Lengths of antennomeres: 6&gt;&gt;3&gt;4=5&gt;1=2&gt;7 (Fig. <xref ref-type="fig" rid="F1">1B, D</xref>). Antennomere 6 ca 2.6 times as long as high. Antennomere 8 with four small, apical, sensory cones.</p><p><bold><italic>Collum</italic></bold> with two complete transverse striae (Fig. <xref ref-type="fig" rid="F1">1D</xref>). Thoracic shield with a narrow hyposchism extending past caudal tergal margin; about 12 or 13 superficial transverse striae laterally and dorsolaterally, but five or six confusedly arranged and incomplete. One or two starting below, one in front of schism, all others above schism, with three crossing the dorsum; mid-dorsal region with five additional, incomplete, broken, confused, mostly short striolae behind last regular stria (Fig. <xref ref-type="fig" rid="F1">1E</xref>). Tergites: surface smooth and shining, only paratergites with three or four short, incomplete, and superficial striae (Fig. <xref ref-type="fig" rid="F1">1E</xref>). Tergite 9 in ♂ drawn posteriad into a small, triangular, glabrous (non-dentate), median lobe (Fig. <xref ref-type="fig" rid="F2">2D</xref>), this being very week also in tergites 8, 10, and 11. Pygidium in both sexes uneven medially at caudal margin; in ♂ clearly impressed and concave centro-dorsally and with two very small, paramedian, flattened and rounded knobs (Figs <xref ref-type="fig" rid="F1">1D–F</xref>, <xref ref-type="fig" rid="F2">2D</xref>), in ♀ only slightly flattened dorsocaudally (Fig. <xref ref-type="fig" rid="F1">1C</xref>).</p><fig id="F2" position="float" orientation="portrait"><object-id xmlns:xlink="http://www.w3.org/1999/xlink" content-type="doi" xlink:type="simple">10.3897/zookeys.954.54694.figure2</object-id><object-id xmlns:xlink="http://www.w3.org/1999/xlink" content-type="arpha" xlink:type="simple">1FF7CCA4-2589-5961-896B-5D4F30C65CF8</object-id><label>Figure 2.</label><caption><p><italic><tp:taxon-name><tp:taxon-name-part taxon-name-part-type="genus" reg="Tonkinomeris">Tonkinomeris</tp:taxon-name-part> <tp:taxon-name-part taxon-name-part-type="species" reg="huzhengkuni">huzhengkuni</tp:taxon-name-part></tp:taxon-name></italic> sp. nov., ♂ holotype. <bold>A</bold> Right side of head <bold>B</bold> left leg 1 <bold>C</bold> right leg 2 with gonopore <bold>D</bold> posterior part of body, dorsal view <bold>E</bold> left leg 9. Abbreviations: <bold>cx</bold>: coxa, <bold>f</bold>: femur, <bold>go</bold>: gonopore, <bold>O</bold>: ommatidia, <bold>ta</bold>: tarsus, <bold>To</bold>: Tömösváry’s organ, <bold>8–11</bold> refer to tergite numbers.</p></caption><graphic xmlns:xlink="http://www.w3.org/1999/xlink" xlink:href="zookeys-954-001-g002.jpg" position="float" orientation="portrait" xlink:type="simple" id="oo_437443.jpg"><uri content-type="original_file" xlink:type="simple">https://binary.pensoft.net/fig/437443</uri></graphic></fig><p><bold><italic>Legs</italic></bold> long and slender. All podomeres densely setose, setae mostly being short. Coxae 1–16 each with a short, well-rounded, spinigerous, apico-mesal projection, this being especially evident in coxae 1 and 2 (Fig. <xref ref-type="fig" rid="F2">2B, C</xref>). Coxae 4–21 each with a similar apico-lateral process. Tarsi 1–16 each with two irregular transverse rows of 7–8+7–8 dorsal spines and 9–12+9–12 ventral spines (Fig. <xref ref-type="fig" rid="F2">2B, C, E</xref>). Femur 9, 2.4 times, tarsus 6.5 times longer than wide (Fig. <xref ref-type="fig" rid="F2">2E</xref>).</p><p><bold><italic>Male sexual characters</italic></bold>: gonopore small, oval, with a few short setae around (Fig. <xref ref-type="fig" rid="F2">2C</xref>). Legs 17 (Fig. <xref ref-type="fig" rid="F4">4A</xref>) strongly reduced, very densely micropilose throughout. Coxae membranous, contiguous, but clearly separated medially. Each coxa with a very large, rather regularly rounded, outer lobe and a small, rounded, distomedial, setigerous finger. Telopodite 4-segmented, telopoditomere 2 largest, subrectangular, about twice as long as telopoditomere 1 or telopoditomeres 3 and 4 combined. <bold><italic>Anterior telopods</italic></bold> (Fig. <xref ref-type="fig" rid="F4">4B, C</xref>) also very densely micropilose throughout. Syncoxite (= ?coxosternum) membranous, on either side with a small rounded lobule at base of telopoditomere 1. Telopodite 4-segmented, with a spine apically. Telopoditomere 1 subrectangular, 1.2 times longer than wide. Telopoditomere 2 largest, a little swollen ventro-parabasally, its apico-mesal tooth on caudal face bulged at base, sharp apically and extending to basal 1/4 telopoditomere 3. The latter subtrapezoid, its apico-mesal tooth on caudal face small, rounded, projecting above base of a subcylindrical telopoditomere 4. <bold><italic>Posterior telopods</italic></bold> (Fig. <xref ref-type="fig" rid="F4">4D–G</xref>) particularly strongly incrassate, likewise very densely micropilose throughout. A large, high, thick, and roundish syncoxite placed on a large membranous sternite, with a high, roundish, median lobe closely flanked by two inconspicuous, short, spiniform, obliquely truncate, setose horns (Fig. <xref ref-type="fig" rid="F3">3G</xref>), each latter being much shorter than syncoxital lobe. Telopodite 4-segmented, with a spine apically. Telopoditomere 1 squarish, with a very small distomesal, setigerous cone (a strongly reduced trichostele). Telopoditomere 2 with a prominent, finger-shaped, distomesal process on caudal face, produced apically to ca 1/3 telopoditomere 3. The latter elongate, gently tapering distad and curved apically basad towards process on telopoditomere 2, with another, much smaller, caudad curved, caudolateral process. Telopoditomere 4 smallest, subcylindrical, erect, clearly shifted anteriad, subtended by and reaching the distal end of telopoditomere 3.</p><p><bold><italic>Vulva</italic></bold> (Fig. <xref ref-type="fig" rid="F3">3D</xref>) densely setose, large, covering 1/2 coxa 2.</p><fig id="F3" position="float" orientation="portrait"><object-id xmlns:xlink="http://www.w3.org/1999/xlink" content-type="doi" xlink:type="simple">10.3897/zookeys.954.54694.figure3</object-id><object-id xmlns:xlink="http://www.w3.org/1999/xlink" content-type="arpha" xlink:type="simple">B6076390-C265-5B07-BC0A-E93743423052</object-id><label>Figure 3.</label><caption><p><italic><tp:taxon-name><tp:taxon-name-part taxon-name-part-type="genus" reg="Tonkinomeris">Tonkinomeris</tp:taxon-name-part> <tp:taxon-name-part taxon-name-part-type="species" reg="huzhengkuni">huzhengkuni</tp:taxon-name-part></tp:taxon-name></italic> sp. nov., ♀ paratype. <bold>A</bold> Gnathochilarium, ventral view, <italic>in situ</italic><bold>B, C</bold> left mandible, mesal and subfrontal views, respectively <bold>D</bold> coxae 2 with vulvae. Abbreviations: <bold>ca</bold>: cardines of gnathochilarium, <bold>et</bold>: external tooth, <bold>gu</bold>: gula, <bold>iA</bold>: intermediate area, <bold>ip</bold>: inner palpus, <bold>it</bold>: inner tooth, <bold>ll</bold>: lamellae linguales, <bold>lp</bold>: lateral palpus, <bold>m</bold>: mentum, <bold>md</bold>: basal joint of mandible, <bold>mf</bold>: membranous fringe, <bold>mg</bold>: molar groove, <bold>mp</bold>: molar plate, <bold>pl</bold>: pectinate lamellae, <bold>st</bold>: stipites, <bold>vu</bold>: vulvae.</p></caption><graphic xmlns:xlink="http://www.w3.org/1999/xlink" xlink:href="zookeys-954-001-g003.jpg" position="float" orientation="portrait" xlink:type="simple" id="oo_437444.jpg"><uri content-type="original_file" xlink:type="simple">https://binary.pensoft.net/fig/437444</uri></graphic></fig><fig id="F4" position="float" orientation="portrait"><object-id xmlns:xlink="http://www.w3.org/1999/xlink" content-type="doi" xlink:type="simple">10.3897/zookeys.954.54694.figure4</object-id><object-id xmlns:xlink="http://www.w3.org/1999/xlink" content-type="arpha" xlink:type="simple">702CCE9A-AC8E-5E50-B372-B73E32237A47</object-id><label>Figure 4.</label><caption><p><italic><tp:taxon-name><tp:taxon-name-part taxon-name-part-type="genus" reg="Tonkinomeris">Tonkinomeris</tp:taxon-name-part> <tp:taxon-name-part taxon-name-part-type="species" reg="huzhengkuni">huzhengkuni</tp:taxon-name-part></tp:taxon-name></italic> sp. nov., ♂ holotype. <bold>A</bold> Left leg17, oral view <bold>B</bold> right anterior telopod, oral view <bold>C</bold> right anterior telopod, caudal view <bold>D–F</bold> left posterior telopod, oral, mesal and caudal views, respectively <bold>G</bold> tip of syncoxital horn, caudal view. Abbreviations: <bold>cx</bold>: coxa, <bold>st</bold>: sternite, <bold>sx</bold>: syncoxite, <bold>t1–t4</bold>: telopoditomeres 1–4. Scale bars: 0.5 mm (<bold>A–C</bold>, left); 0.5 mm (<bold>D–G</bold>, right).</p></caption><graphic xmlns:xlink="http://www.w3.org/1999/xlink" xlink:href="zookeys-954-001-g004.jpg" position="float" orientation="portrait" xlink:type="simple" id="oo_437445.jpg"><uri content-type="original_file" xlink:type="simple">https://binary.pensoft.net/fig/437445</uri></graphic></fig></tp:treatment-sec><ref-list><ref id="B15"><mixed-citation xmlns:xlink="http://www.w3.org/1999/xlink" xlink:type="simple"><person-group><name name-style="western"><surname>Nguyen</surname><given-names>AD</given-names></name><name name-style="western"><surname>Sierwald</surname><given-names>P</given-names></name><name name-style="western"><surname>Marek</surname><given-names>PE</given-names></name></person-group> (<year>2019</year>) <article-title>The pill millipedes of Vietnam: a key to genera and descriptions of five new species (<tp:taxon-name><tp:taxon-name-part taxon-name-part-type="class">Diplopoda</tp:taxon-name-part></tp:taxon-name>: <tp:taxon-name><tp:taxon-name-part taxon-name-part-type="order">Glomerida</tp:taxon-name-part></tp:taxon-name>: <tp:taxon-name><tp:taxon-name-part taxon-name-part-type="family">Glomeridae</tp:taxon-name-part></tp:taxon-name>).</article-title><source>Raffles Bulletin of Zoology</source><volume>67</volume>: <fpage>260</fpage>–<lpage>297</lpage>. <ext-link xlink:type="simple" ext-link-type="uri" xlink:href="https://lkcnhm.nus.edu.sg/app/uploads/2018/11/RBZ-2019-0020.pdf">https://lkcnhm.nus.edu.sg/app/uploads/2018/11/RBZ-2019-0020.pdf</ext-link></mixed-citation></ref></ref-list></tp:taxon-treatment>
